# Supplementary material for: Growing Heart Valve Implants for Children
Source: J Cardiovasc Dev Dis. 2023 Mar 31;10(4):148. doi: 10.3390/jcdd10040148 (PMC10143004; doi:10.3390/jcdd10040148)
Supplement: Supplementary file 1 [file jcdd-10-00148-s001.zip]

Archive with 1 entries (1 files):
- jcdd-2283323-supplementary.pdf
